# Supplementary material for: The foxtail millet (Setaria italica) terpene synthase gene family
Source: Plant J. 2020 May 3;103(2):781–800. doi: 10.1111/tpj.14771 (PMC7497057; doi:10.1111/tpj.14771)
Supplement: Supplementary file 2 — Table S1. Accession numbers and cloned constructs for terpene synthases used in this study. [file TPJ-103-781-s002.xlsx]

## Sheet: Sheet1
Table S1: Protein sequences and accession numbers for TPSs used in this study.
A. All Setaria sequences identified
BANKit ID	Protein name	Accession ID
BankIt2249313	CYP99A17	MN251673
BankIt2300737	CYP99A19	MN908155
BankIt2249315	SiTPS1	MN251674
BankIt2249315	SiTPS11	MN251682
BankIt2249315	SiTPS12	MN251683
BankIt2249315	SiTPS13	MN251684
BankIt2249315	SiTPS14	MN251685
BankIt2249315	SiTPS15	MN251686
BankIt2249315	SiTPS16	MN251687
BankIt2249315	SiTPS17	MN251688
BankIt2249315	SiTPS18	MN251689
BankIt2249315	SiTPS19	MN251690
BankIt2249315	SiTPS2	MN251675
BankIt2249315	SiTPS20	MN251691
BankIt2249315	SiTPS21	MN251692
BankIt2249315	SiTPS22	MN251693
BankIt2249315	SiTPS25	MN251694
BankIt2249315	SiTPS26	MN251695
BankIt2249315	SiTPS27	MN251696
BankIt2249315	SiTPS28	MN251697
BankIt2249315	SiTPS29	MN251698
BankIt2249315	SiTPS3	MN251676
BankIt2249315	SiTPS30	MN251699
BankIt2249315	SiTPS31	MN251700
BankIt2249315	SiTPS32	MN251701
BankIt2249315	SiTPS34	MN251702
BankIt2249315	SiTPS35	MN251703
BankIt2249315	SiTPS36	MN251704
BankIt2249315	SiTPS38	MN251705
BankIt2249315	SiTPS4	MN251677
BankIt2249315	SiTPS5	MN251678
BankIt2249315	SiTPS6	MN251679
BankIt2249315	SiTPS8	MN251680
BankIt2249315	SiTPS9	MN251681
BankIt2249989	SvTPS1	MN251707
BankIt2249989	SvTPS10	MN251716
BankIt2249989	SvTPS11	MN251717
BankIt2249989	SvTPS12	MN251718
BankIt2249989	SvTPS13	MN251723
BankIt2249989	SvTPS14	MN251724
BankIt2249989	SvTPS15	MN251725
BankIt2249989	SvTPS16	MN251726
BankIt2249989	SvTPS17	MN251727
BankIt2249989	SvTPS18	MN251728
BankIt2249989	SvTPS19	MN251729
BankIt2249989	SvTPS2	MN251708
BankIt2249989	SvTPS20	MN251730
BankIt2249989	SvTPS21	MN251731
BankIt2249989	SvTPS22	MN251732
BankIt2249989	SvTPS23	MN251733
BankIt2249989	SvTPS24	MN251734
BankIt2249989	SvTPS25	MN251735
BankIt2249989	SvTPS26	MN251736
BankIt2249989	SvTPS27	MN251737
BankIt2249989	SvTPS28	MN251738
BankIt2249989	SvTPS29	MN251739
BankIt2249989	SvTPS3	MN251709
BankIt2249989	SvTPS30	MN251719
BankIt2249989	SvTPS31	MN251706
BankIt2249989	SvTPS32	MN251720
BankIt2249989	SvTPS33	MN251721
BankIt2249989	SvTPS34	MN251722
BankIt2249989	SvTPS4	MN251710
BankIt2249989	SvTPS5	MN251711
BankIt2249989	SvTPS6	MN251712
BankIt2249989	SvTPS7	MN251713
BankIt2249989	SvTPS8	MN251714
BankIt2249989	SvTPS9	MN251715
B. Constructs used in coexpression assays
Accession ID	Gene Name	Vector	Expression system	Restriction Site	Codon optimization	N-terminal truncation	Full nucleotide sequence (5'->3')
MN908155	CYP99A19	pET:DUET-1/ZmCPR2C	E. coli	NdeI/XhoI	E. coli	28 aa with MAKKTSSKGK leader added	gaggacgacctgcaggctgaggcttaATGGCGAAAAAAACCAGCAGCAAAGGTAAACGGCCTCCAGGCCCAAGGAACCTCCCCTTGATTGGAAGCCTCCTCCAGTTCGTCAAGTCGCATCCGCATGTTGCTCTCCGGGACCTAGCCAAGAAGCATGGCCCGGTGATGTTCCTCCGATTGGGCCAGATCGACACTGTCGTGATATCCTCGCCGGCGGCAGCGCAGGAGGTGCTCCGGGAAAAGGATGTCATCTTCGCATCGCGGCCGAGCCTTGTGCTCTCAGAGATCTTCTGCTATGGTAATCTCGATATTGTGTTTTCGCCATACGGCCCCTATTGGCGGACGCTGCGCAAGCTCTGCACGGTGGAGCTCCTCAGTTCCAAAATGGTGCGGCAGTTCG…
MN251673	CYP99A17	pET:DUET-1/ZmCPR2C	E. coli	NdeI/XhoI	E. coli	34 aa with MAKKTSSKGK leader added	ataagaaggagatatacatatgATGGCGAAAAAAACCAGCAGCAAAGGTAAACGGCCACCTGGCCCGTGGAACGTCCCCTTGATCGGAAGCCTCCACCACTTCCTGAAGTCGCTTCCGCAGGTCGCTCTACGCGACCTTGCCAAGAAGTATGGTCCTGTGATGTTCCTCCGGATGGGCCAGATCGACACCGTCGTGATATCCTCACCGGCAGCCGCGCAGGAGGTGCTCCGGGAAAAGGATATCATCTTCGCATCGCGGCCAAGCATTGTTGCCTCGGAGATCTTCTGCTATGGGAACCTCGATATCGGCTTTTCGCCATACGGTGCATATTGGCGGACACTGCGCAAGCTCTGCACTGTAGAGCTCCTCAGTGCAAAGATGGTGCGGCAGCTCGCACC…
MN251674	TPS1	pLIFE33	N. benthamiana	PacI	none	none	gaggacgacctgcaggctgaggcttaATGGCTGCTGCTCCTGCACGCATCGTCTTCTCCTTCTCCGTGGAGCCTCTTCTCCTTCAAGCATCTCCAGCTGCTGGTAATGGAAGGAGGGGTCATAGGCATCGTTCTGGTTCCATCCGCTCCTCGCTCGCGTACAAAACACCCCAGAAAAGCATCGTGACTGTACAAAAGACTCTGCACGGGTATCGGAAGAGCGGACGGGAGACGATGGCCGTCGTCGACAACCTCAAGCGCCTCTGCATCGACCACTATTTCGAGGAAGAAATCGAGAGCGCCATGGGCGCGTGCATGGATCTCGTCCACAGCGATGATCTCTTCGACGCAACCCTTGCATTCAGGCTCATGAGAGAGGCCGGCCATGATGTTTCAGCAG…
MN251686	TPS15	pLIFE33	N. benthamiana	PacI	none	none	gaggacgacctgcaggctgaggcttaATGGCGTCAGGGCATGAAGATGGTCCTTGCTCTGGCCATGAGAAGATGAAGAAGCCAGCCACTTCCACCTTCCACCCAACTCTCTGGGGTGACTTCTTCCTTTCTCACAAGCCGCCGACTTCACCACAGGAAACTCACATGAGGGAAAGGGCTGGAGTGCTAAGGGAAGAAGTGAGGAAGATAATCAAAGGCTCAAATGATTTGCCAGAATTGTTGGACCTTATAATCACGCTGCAGCGACTTAGTCTCGACTACAACTACGAGGATGAGATTAATGAGATACTGCACGTTGTTTACAACTCTAATCACTCTGATGGTGACCTAAATATAGTGTCCCGTCGATTTTATCTTCTGCGTAGAAGTGGCTATAATG…
MN251690	TPS19	pLIFE33	N. benthamiana	PacI	none	none	gaggacgacctgcaggctgaggcttaATGGAGACTAGCATCCTTGCAGCCTCGCTGCAGTCGCCGGAGCACAATCCCCGGCCATACACCCCAAGCCTTTGGGGAGACTTCTTTCTCACCCACCAGCCGTGCACTCCGGCGGAGCTCCTGTCCATGAAGGAGAAGGCCCGGGGAAAGGAGGAGGAGGTGAGGCGGATCATGCTGGACGCTGCCACCACGCGTGGCTTGGTAAGGAAGCTGGACCTCGTTGACGCTCTGCAGCGGCTCGGGGTGGACTACCACTACAAGAAGGAGATTGATGAGTTGCTTCGTGCCATTTACGATGACGAAGATGGTGGCTCTGATGACCTCTATGTCACCTCGCTGAGGTTCTACTTGCTCAGGAAGCACGGCTACAATG…
MN251675	TPS2	pLIFE33	N. benthamiana	PacI	none	none	gaggacgacctgcaggctgaggcttaATGGCTGCCGCTCCTGCACGCACCTTCTCCCTCTTCTCCGTTGAGCCTCTCCTCCTTTCAGCTTCGCCGACGGCAGCCGCCAGAAACGAACATGGAGGCCGCCCCCGAGGCGGTTCCATCCGCCCTTTGGTGGCGGCGTCCAAAGCGCTGCTGCCCATCAGTGATTTTGACCTCCAGCAGGAGGGCCTGACGAGCATACAGAAGATTCTGCAGCAACGTCGGAGCAGCGCCCGGGAGATGATTACCACCATTGACAACCTCAAGCGCCTCTGCATCGACCACTACTTCGAGGAAGAGATCGAGAGCGCCATGGGCGCCTGCATGGATCTCATCCACAGCGATGATCTCTTCGATGCAACCCTTGCGTTAAGGC…
MN251691	TPS20	pLIFE33	N. benthamiana	PacI	none	none	gaggacgacctgcaggctgaggcttaATGGCGACCACCGTCCTTGCAACCTCACAGTCGTCGCCGGAGCATAATCCCCGGCCATACACCCCGAGCCCCTGGGGCGACTTCTTCCTCACCCACCAGCTGTGCACGCCGGCAGAGCTCCTGTCCATGAAGGAGAAGGCGCAGGTTAAGGAGGAAGAGGTGAGGCGGATATTGCTGGCCACTGCCGCCTCGCCTGACCTGGTAAGTAAGCTGGACCTCGTCGACGTGCTGCAGCGGCTCGGGGTCGACTACCACTACAAGAAGGAGATTGACGAGTTGCTACGTGCCATTTACGATGACGAAGATGGTGGCTCTGATGACCTCTATGTCACCTCACTGAGGTTCTACTTGCTCAGGAAGCATGGCTACAATG…
MN251692	TPS21	pET:DUET-1	E. coli	SacI	none	none	accacagccaggatccgaattcgagcATGTCGACCACGGGCGATCCTATCCTCCAGGTGTCACAGGCGCAGCGCAAGGGCCGGTCATACACCCCCAGCCCTTGGGGTGACTTTTTCCTCCATCACGTCCCATATACTCCATCACAACTCTTGTCACTGAAGCAAAGGGCGCAGATAAAAGAGGAGGAGGTGAGGCAGATCATACTGGCCACCATTGCCTCCTCCGACCTGGCTCGGAAGATGGAGCTCGTCGACACGCTGCAAACGATTGGGGTCGACTACCACTACAAGAAGGAGATCGATGAGTTACTTTGTTCTGTCTACGATGACAAGGATGATATAGGCTCTGAAGACCTCTATATCACCTCCTTGCGGTTCTATTTGCTCAGGAAGCAAGGGC…
MN251694	TPS25	pET28b(+)	E. coli	NdeI	E. coli	none	cggcctggtgccgcgcggcagccatATGGCCCCGTCCCGTGTTGCTGCGGTGCTGGATGGACAAGGCATGGCGAAAGCAACCGACTCCCGCATCGACCTTGTCGTCACTACGGGCGGTGTGGATGACGACGAAAAATTTGCGCCGTCGGTCTGGGGTGATTTCTTCATTACCTACGTGCCTCCGATGAGCCAGCGTTCTGAAGAATGGATGCGCGAAAGAGCCGAACTGTTGAAAGGGCAAGTGCATCAGGTGTTCAATGCCCGAATGGATGCAATGGGCGTTGCGGATTTAGTCACCTACGTAGATACCCTGGAACGGCTGGGCCTCGATAACCATTTTCCGGAAGTGATTGAAGCTGCATTAAATCGTATTCGTACTGAAGAACCTGAACCGGACGT…
MN251695	TPS26	pLIFE33	N. benthamiana	PacI	none	none	gaggacgacctgcaggctgaggcttaATGGCCGCCGCCGCCTCCAGCTTGGGCACCGCGATGCAGGAGGAGCAGCGCCACAAGCCCCGGCCCTACCACCCGAGCCCCTGGGGCGACTTCTTCCTCGGCCACCAGCCGTGCACGCCGGCGGAGCTCCTGGCCATGAAGGAGGAGGCGCGGACCAAGGAGGAGGAGCTGAGGCGGGCCGTGCTGGCCGCCGCCGCCTCCGTCGACCTGGCCGCCAAGTTGGAGCTCGTCGACGCACTGCAGCGGATCGGGGTGGACTACCGCTTCGGGGAGGAGATCAACGGCCTGCTGCGCGCCGTCGTCCACGATGCCGACGAGGACGACGACGGCGGCGACCTCTACCTCACCTCGCTGCGGTTCTACTTGCTCAGGA…
MN251696	TPS27	pLIFE33	N. benthamiana	PacI	none	none	gaggacgacctgcaggctgaggcttaATGGCTCCTGCTGCTGCTTCTTTAGGTACAGCAGTACAGGCTGAACAAAGACACAAACCTAGACCTTATCATCCTTCACCTTGGGGAGATTTCTTCCTCGGCCACCAGCCGTGCACGCCGGCGGAGCTCCTGGCCATGATGGAGGAGGCGCGGACCAAAGAGGAAGAATTGAGACGAGCAGTATTGGCAGCTGCTGCATCTCCTGACCTAGCAGTAAAATTGGAACTTGTCGACGCGCTGCAGCGGATCGGGGTGGACTACCGCTTCGGGGAGGAGATCAACGGCCTGCTGGGCGCCGTCGTCCACGATGCCGACGAGGACGACGGCGGCGGCGACCTCTACCTCACCTCGCTGCGGTTCTACTTGCTCAGGA…
MN251697	TPS28	pLIFE33	N. benthamiana	PacI	none	none	gaggacgacctgcaggctgaggcttaATGGCCAAGCCCGTGAAGCTGACTGCTGCTGGTTCCCTCCCGCTGATGAAGGCCTGCCTCAGCTCCGGCGGGCGGCACTTGGGCTCGTTACCCTGCGGGATGGCGACGATGATGCTCACGCAACGGGGCATAGCTTCACGCCCTTGGGTGAACAGAGATCGACAGCAACACCCCTCGATATCATCGTCCTCAGTCTACTACTCACCGCCGGCCACCGCCCTCGGTTCGTCGTCGTCCTCGTCTCTAGCTCCGGCCCTGCTTCTCGCTGTGGCCGTTCGACGGCGGCGCGCGCCCTCTAGTCTTCTTTCCGGCAGGCAGCCTAAATTCCCAAGACTAATGGCCAACACCAACGCCGCCGCTAATAAGCTCTGTG…
MN251698	TPS29	pLIFE33	N. benthamiana	PacI	none	none	gaggacgacctgcaggctgaggcttaATGCCCAACATTACGGCCGCCGCCCCAGCCAGCTGCTCGCCATGCGGGGCGATTCTGGCGAGCAGAGCTCCTCGCCGCGGGGTCGTTAAAGCATATCCTGAGAAGAGGTTGGTAGCAGAAAATGTGAGGGTGCAAAACATGCATAGGAAGGAACTAGAGACTAGAATAAGGAATCAGCTGCAAAGACCTGAATTGCCACCTTCTTCATACGACACTGCATGGGTTTCGATGGTGCCCTTGCGGGGTTCTCATCAGTCTCCATGCTTCCCACAATGTGTTGAGTGGATATTGCAGAACCAAGAGGATGATGGATCTTGGGGTGTCAATCAATTTGACTCATCAGTCAACAAGGATGTTCTTTTATCCACGTTGG…
MN251702	TPS34	pLIFE33	N. benthamiana	PacI	none	none	gaggacgacctgcaggctgaggcttaATGAAGCTCCTCCTGCCGCCGGCCGCCGCCGGATCACCGTCCCTTGCGAAAGGTCCATGCCGTATCTGGGGCAAGGCCGGCGGCGCTACAGGTCCTAGGGGTACACGAGTAGCACGATGGCGAGCACAAGCTCGAACTACAACAGCTCAACCTGATAACGTATCCACACCAGCTCCTGCTGCTGCTGCCGCTAAAGTACCTGCAGTGTTCCAAACCACCCGCATCGAAAGTGATGCTGAAATCACAAAATGGCCTGGGAAACCACAGGATCTTGGTGACTACCAATTGATCCCTGAGGCTGATGGGGCGGGCTTGCAGCCACTCATCGATCAAGTGAGGGCAATGCTAAGATCAATGAATGATGGGGAAATCA…
MN251703	TPS35	pLIFE33	N. benthamiana	PacI	none	none	gaggacgacctgcaggctgaggcttaATGGGGCTTTACTTGCCAATGCAGCTGCCAGCAAGGGCACTGGCCAGCACTGGATCACCGTGGCGCACGGTTGTGGCAAATCAATGGAGTTTAGCCAGCAAAGATGATGCAGCGGCCCAAGCAAAGCTCTATGGCGTGAACATCGCCAGCCAGTGGAGGGTTCGGGCCCAAGTGCAGGATACCAACGAATCAACCGTTGCCAGAGGGTCCCGAACACCCATCATCGGAAATGATGCTGAAATCATGAGATGGCCTGAGGAGCTACGTGATCTTGACAGCTACCAAGTTCACGGGACAGACTTTGAACCACTCATTGATCAGATTAGGGCGAAGCTCAGATCAATGAATGATGGAGACATCAGCATCTCAGCAT…
MN251705	TPS38	pLIFE33	N. benthamiana	PacI	none	none	gaggacgacctgcaggctgaggcttaATGGCACTTATAAGCGCGGCCACATCTTGTTGGAAGGCAGCACCTGAGGTTCACCCCAGTGTATGGGGTGATTTCTTTATCAACTACATCCCTGAACCGCTGCAGATTTCAGATGAAGAGATGTTAGACAGAGTCAATCAATTGAAAGGGGAAGTAAGTGGTCTATTTGAGGCTTGCAAGAATGTCGTGGAAAAAATGGACCTCGTAGATGTGCTGCAACATTTGGGGATAGATCACCATTTCAAGGAACAAATAGCCACCACCTTAAGCAGTATCCACAGGGGTGAATTCAACAGCTCAAGCCTTCATGAGGTTGCCCTTCGTTTTCGCTTGCTTAGGCAGCATGGGTTTTGGGTTTCAGCTGGGGAGTTTA…
MN251679	TPS6	pET:DUET-1	E. coli	SacI	none	none	accacagccaggatccgaattcgagcATGTTGCGTTTCTTGGGCATACTACGGCCGGGCCAAGGCGCCAGCAGCAGCGCTTGCTGCAACTACACGCTCAACCTCGACATCTTGGAGCCAAGAGATACCGCAGGAATCATCGGTGCCATCAGAGTATCGCTGAGGTCTATGGGTGATGGCGAGATCAGTGTTTCAGCCTATGACACGGCGTGGGTCGCCCTTGTAAAGAGCATGGATGGAGGTGATGGCCCACATTTCCCATCAAGCATCGACTGGATCGTCCAGAATCAGCTATATGACGGTTCATGGGGTGACTGCACCTTCTTTTACGCCCATGACCGAATCATCAACACCCTAGCTTGTGTTATTGCCTTGGCATCGTGGGGCATTCACGCCGAAA…
MN251680	TPS8	pET28b(+)	E. coli	NdeI	none	29 aa	cggcctggtgccgcgcggcagccatGCTCAACGACGTGTATGCGCCAAGGTTGTGTCTGGAGGCGTTGACATGGCTCTTGAACCGAAGAACACGAGAGAGGTAGAGAATCGTATCCGTCAGGAGCTCCTGGACCCCAAGCAGCTGCCATCGTCCTACGACACGGCTTGGCTTGGAAACAAGTTCGTCAGTTCAGCACTGGACATAAATTCACAACTTTGCCTGGTTGACACCCTTGAAAATATGGGAATATCATCTCATTTTTCTTGTGAAATAAACAGCACATTAGACATGGCGTACAGGTCCTTGCTGCAAAATGATGGCAACATAACAATGGACATGGAGACATGTGCAATGGCATTCCGCTTGCTACGCATGCACGGATATGACATCTCCTCTGA…
MN251681	TPS9	pLIFE33	N. benthamiana	PacI	none	none	gaggacgacctgcaggctgaggcttaATGTCGGCCTTAACAGCAGCTGCTGCACCCACGGTCACGACGTTCCTCCGAGCACGCACTGCTAGGACATGGGTTCAACCTGCCCTGCCCCAACGCTCCCCGCACCGGCCGTGTGAGCGCATTTTGGCAATAGCAAATGGGAAAGGCACGGGTGCAGTGACGACTTGCGAACCATCTGAACGTCTAAAGGATGAACCAAGAAATGTGTCAGAAAAAATTGATGCCATTAGAGCAAAGCTTAAGTCCATAAGTGATGGCAATATCAATGTCTCGGCCTACGACACGGCGTGGGTAGCTCTTGTGAAGAGGCTCGATGGAGGTGGCGGCCCGCAGTTCCCCACCAGTATTGACTGGATCACCAAAAATCAGCTGC…
