# Supplementary material for: The foxtail millet (Setaria italica) terpene synthase gene family
Source: Plant J. 2020 May 3;103(2):781–800. doi: 10.1111/tpj.14771 (PMC7497057; doi:10.1111/tpj.14771)
Supplement: Supplementary file 3 — Table S2. Chromosomal location of Setaria italica terpene synthase candidate genes. [file TPJ-103-781-s003.xlsx]

## Sheet: Sitalica
Table S2: Chromosomal location of S. italica TPS candidates obtained from Phytozome (https://phytozome.jgi.doe.gov/pz/portal.html)
Chromosome #	Start	Stop	TPS name	Gene ID	Orientation
scaffold_1	9405333	9408484	TPS1	Seita.1G108500	-
scaffold_1	9445556	9448787	TPS2	Seita.1G108600	-
scaffold_1	20511036	20516101	TPS3	Seita.1G151900	+
scaffold_1	20527200	20533483	TPS4	Seita.1G152000	+
scaffold_1	28305769	28309024	TPS5	Seita.1G203500	-
scaffold_1	28320962	28326011	TPS6	Seita.1G203600	+
scaffold_2	17278875	17282808	TPS8	Seita.2G144400	-
scaffold_2	17317324	17326362	TPS9	Seita.2G144900	-
scaffold_3	4271642	4274981	TPS11	Seita.3G067100	+
scaffold_3	4278209	4281926	TPS12	Seita.3G067200	+
scaffold_3	38443706	38447387	TPS13	Seita.3G313700	+
scaffold_6	3752955	3756951	TPS14	Seita.6G048400	-
scaffold_6	3769835	3774772	TPS15	Seita.6G048500	-
scaffold_6	3816075	3818508	TPS16	Seita.6G048800	+
scaffold_6	3824484	3828686	TPS17	Seita.6G048900	-
scaffold_6	5675231	5679716	TPS18	Seita.6G066400	+
scaffold_6	5865773	5868085	TPS19	Seita.6G068100	+
scaffold_6	5911252	5913839	TPS20	Seita.6G068300	+
scaffold_6	5930245	5934019	TPS21	Seita.6G068400	+
scaffold_6	6045703	6049851	TPS22	Seita.6G070100	+
scaffold_7	2301503	2306443	TPS25	Seita.7G013300	+
scaffold_7	23425587	23428208	TPS26	Seita.7G145900	-
scaffold_7	23430883	23433771	TPS27	Seita.7G146000	-
scaffold_7	29675476	29679742	TPS28	Seita.7G233500	+
scaffold_7	29681843	29686837	TPS29	Seita.7G233600	+
scaffold_7	32564189	32568577	TPS30	Seita.7G275700	+
scaffold_8	29511128	29514324	TPS31	Seita.8G155600	+
scaffold_8	33919327	33922526	TPS32	Seita.8G192000	+
scaffold_9	21688728	21697030	TPS34	Seita.9G262400	-
scaffold_9	41087647	41095011	TPS35	Seita.9G351400	-
scaffold_9	46432032	46434807	TPS36	Seita.9G405200	-
scaffold_9	46457921	46462236	TPS38	Seita.9G405400	+
