# Supplementary material for: The foxtail millet (Setaria italica) terpene synthase gene family
Source: Plant J. 2020 May 3;103(2):781–800. doi: 10.1111/tpj.14771 (PMC7497057; doi:10.1111/tpj.14771)
Supplement: Supplementary file 4 — Table S3. Gene synteny analysis of Setaria italica terpene synthase candidates. [file TPJ-103-781-s004.xlsx]

## Sheet: S.italica Pairwise Alignments
Table S3: Gene synteny analysis of S. italica TPS candidates.
A
B
#	TPS Gene	S.italica	TPS classification	S.viridis	P.hallii	B.distachyon	O.sativa	S.bicolor	Z.mays
1	1	Seita.1G108500	TPS-g clade	Sevir.1G107800	Pahal.1G016900	Bradi3g02130	LOC_Os02g02930	Sobic.004G018900	Chr5: GRMZM2G046615_T01
2	2	Seita.1G108600	TPS-g clade	Sevir.1G107900					Chr4: GRMZM2G061016_T01
3	3	Seita.1G151900	TPS-a2 clade	Sevir.1G152600
4	4	Seita.1G152000	TPS-a2 clade	Sevir.1G152700			LOC_Os02g26014		Chr6: GRMZM2G030583_T01
5	5	Seita.1G203500	TPS-e/f clade-class I DTPS	Sevir.1G206800			LOC_Os02g36264	Sobic.005G161600
6	6	Seita.1G203600	TPS-c clade/ class II DTPS	Sevir.1G206900	Pahal.1G276300		LOC_Os02g36210	Sobic.005G161200	Chr4: AC218998.2_FGT011
7	8	Seita.2G144400	TPS-e/f clade-class I DTPS	Sevir.2G150200	Pahal.1G273800			Sobic.005G161600
8	9	Seita.2G144900	TPS-c clade/ class II DTPS	Sevir.2G150600	Pahal.1G276300		LOC_Os04g09900	Sobic.005G161200	Chr10: GRMZM2G068808_T02
9	11	Seita.3G067100	TPS-a2 clade	Sevir.3G068350
10	12	Seita.3G067200	TPS-a2 clade	Sevir.3G068100	Pahal.3G089300		LOC_Os02g26014	Sobic.009G009200	Chr6: GRMZM2G451187_T01
11	13	Seita.3G313700	TPS-e/f clade-class I DTPS	Sevir.3G324300	Pahal.3G415900		LOC_Os11g28530		Chr3: AC214360.3_FGT001
12	14	Seita.6G048400	TPS-a2 clade	Sevir.6G045700				Sobic.007G055800	Chr10: GRMZM2G074309_T01
13	15	Seita.6G048500	TPS-a2 clade	Sevir.6G045900	Pahal.6G046900	Bradi3g15952	LOC_Os01g23530		Chr10: GRMZM2G127087_T02
14	16	Seita.6G048800	TPS-a2 clade	Sevir.6G046200	Pahal.6G029800	Bradi3g14710		Sobic.007G035800
15	17	Seita.6G048900	TPS-a2 clade	Sevir.6G046300	Pahal.6G046100		LOC_Os08g07080	Sobic.007G055700	Chr10: GRMZM2G179092_T01
16	18	Seita.6G066400	TPS-a2 clade	Sevir.6G065000	Pahal.6G029800	Bradi3g14710	LOC_Os08g04500	Sobic.007G035800
17	19	Seita.6G068100	TPS-a2 clade
18	20	Seita.6G068300	TPS-a2 clade	Sevir.6G066800
19	21	Seita.6G068400	TPS-a2 clade	Sevir.6G067100	Pahal.2G089500	Bradi3g14710	LOC_Os08g04500	Sobic.007G034700	Chr10: GRMZM2G016254_T02
20	22	Seita.6G070100	TPS-a2 clade	Sevir.6G069000				Sobic.007G034700
21	25	Seita.7G013300	TPS-a2 clade	Sevir.7G042600	Pahal.7G015900	Bradi3g35027	LOC_Os03g24640	Sobic.006G010100	Chr2: GRMZM2G010356_T01
22	26	Seita.7G145900	TPS-a2 clade
23	27	Seita.7G146000	TPS-a2 clade	Sevir.7G154300	Pahal.2G089500	Bradi3g14710	LOC_Os08g04500
24	28	Seita.7G233500	TPS-e/f clade-class I DTPS	Sevir.7G245100	Pahal.7G288000	Bradi5g21383		Sobic.006G211400	Chr2: GRMZM2G093526_T01/ZmKSL5
25	29	Seita.7G233600	TPS-e/f clade-class I DTPS	Sevir.7G245200	Pahal.7G288100	Bradi5g21440	LOC_Os04g52230/OsKS	Sobic.006G211500	Chr2: GRMZM2G093603_T01/ZmKS
26	30	Seita.7G275700	TPS-a2 clade	Sevir.7G286550
27	31	Seita.8G155600	TPS-a2 clade				LOC_Os03g24640	Sobic.005G130100
28	32	Seita.8G192000	TPS-a2 clade	Sevir.8G200351	Pahal.8G258000		LOC_Os03g24640	Sobic.005G130100
29	34	Seita.9G262400	TPS-c clade/ class II DTPS	Sevir.9G265300	Pahal.9G251200	Bradi2g33686	LOC_Os02g17780/OsCPS1	Sobic.001G248600	Chr1: GRMZM2G081554_T01/ZmAN1
30	35	Seita.9G351400	TPS-c clade/ class II DTPS	Sevir.9G357500		Bradi2g33686	LOC_Os02g17780
31	36	Seita.9G405200	TPS-a2 clade	Sevir.9G408600
32	38	Seita.9G405400	TPS-a2 clade	Sevir.9G408900	Pahal.9G467700	Bradi1g62538	LOC_Os03g22634	Sobic.007G133900	Chr1: GRMZM2G038153_T01
		In all species
		In all but 1 species
C
#	S.italica	S. italica TPS name		S. italica TPS Function	S.viridis	B.distachyon	O.sativa	O. sativa TPS name	O. sativa TPS function	S.bicolor	Z.mays	Z.mays TPS name	Z.mays TPS function	P.hallii	P. virgatum	P. virgatum characterized	P. virgatum function
1	Seita.1G108500	1		geranyllinalool/ trans-nerolidol	Sevir.1G107800	Bradi3g02130	LOC_Os02g02930	OsLIS	S-(+)-linalool	Sobic.004G018900	GRMZM2G046615_T01	ZmTPS2	linalool/geranyllinalool	Pahal.1G016900	Pavir.1KG026700	PvTPS13	linalool synthase with plastid transit peptide
2	Seita.1G203600	6		syn-CPP	Sevir.1G206900		LOC_Os02g36210	OsCPS2	ent-CPP	Sobic.005G161200	AC218998.2_FGT011	ZmCPS4	8,13-CPP	Pahal.1G276300	Subgenome K: PvCPS3 (Pavir.1KG339400) PvCPS4 (Pavir.1KG298600)		8,13-CPP for PvCPS3 only
3	Seita.2G144900	9		(+)-CPP	Sevir.2G150600		LOC_Os04g09900	OsCPS4	syn-CPP	Sobic.005G161200	GRMZM2G068808_T02	ZmCPS3 and ZmCPS4	(+)-CPP and 8,13-CPP respectively	Pahal.1G276300	Subgenome K: PvCPS3 (Pavir.1KG339400) PvCPS4 (Pavir.1KG298600)		8,13-CPP for PvCPS3 only
4	Seita.3G067200	12		nonfunctional	Sevir.3G068100		LOC_Os02g26014	uncharacterized	uncharacterized	Sobic.009G009200	GRMZM2G451187_T01	uncharacterized	uncharacterized	Pahal.3G089300	Pavir.3KG102800	PvTPS08	1,8 cineole synthase
5	Seita.6G048500	15		α-bisabolol	Sevir.6G045900	Bradi3g15952	LOC_Os01g23530	uncharacterized	uncharacterized	N/A	GRMZM2G127087_T02	uncharacterized	uncharacterized	Pahal.6G046900	Pavir.6KG066200	PvTPS17	beta-bisabolene synthase
6	Seita.6G048900	17		nonfunctional	Sevir.6G046300		LOC_Os08g07080	uncharacterized	uncharacterized	Sobic.007G055700	GRMZM2G179092_T01	ZmTPS10	(E)-alpha-bergamotene and (E)-beta-farnesene	Pahal.6G046100	Pavir.6NG075100	PvTPS18	non-functional
7	Seita.6G066400	18		nonfunctional	Sevir.6G065000	Bradi3g14710	LOC_Os08g04500	uncharacterized	uncharacterized	Sobic.007G035800	N/A	N/A	N/A	Pahal.6G029800	none
8	Seita.6G068400	21		cubebol	Sevir.6G067100	Bradi3g14710	LOC_Os08g04500	OsTPS3	(E)-β-caryophyllene	Sobic.007G034700	GRMZM2G016254_T02	uncharacterized	uncharacterized	Pahal.2G089500	none
9	Seita.7G013300	25		eudesme-2,11-diol	Sevir.7G042600	Bradi3g35027	LOC_Os03g24640	uncharacterized	uncharacterized	Sobic.006G010100	GRMZM2G010356_T01	ZmTPS16	eudesman-2,11-diol	Pahal.7G015900	none
10	Seita.7G233500	28		ent-kaurene	Sevir.7G245100	Bradi5g21383	N/A	N/A	N/A	Sobic.006G211400	GRMZM2G093526_T01/ZmKSL5	ZmKSL5	ent-kaurene	Pahal.7G288000	Subgenome K and N respectively: PvKSL13 (Pavir.7KG337500) PvKSL15 (Pavir.7NG404900)		ent-kaurene synthases
11	Seita.7G233600	29		ent-kaurene	Sevir.7G245200	Bradi5g21440	LOC_Os04g52230/OsKS	OsKS1	ent-kaurene	Sobic.006G211500	GRMZM2G093603_T01/ZmKS	ZmKSL3	ent-kaurene	Pahal.7G288100	Subgenome K and N respectively: PvKSL14 (Pavir.7KG126700) PvKSL16 (Pavir.7NG405000)		uncharacterized
12	Seita.9G262400	34		ent-CPP	Sevir.9G265300	Bradi2g33686	LOC_Os02g17780/OsCPS1	OsCPS1	ent-CPP	Sobic.001G248600	GRMZM2G081554_T01/ZmAN1	ZmAN1	ent-CPP	Pahal.9G251200	Subgenome K and N respectively: PvCPS14 (Pavir.9KG170400) PvCPS15 (Pavir.9NG385700)		ent-CPP synthases
13	Seita.9G405400	38		germacrene-D-4-ol	Sevir.9G408900	Bradi1g62538	LOC_Os03g22634	uncharacterized	uncharacterized	Sobic.007G133900	GRMZM2G038153_T01	ZmTPS8	α-copaene/ (E)-β-caryophyllene/etc.	Pahal.9G467700	Pavir.9KG442600	PvTPS55	germacrene-D synthase
#	S.italica	S. italica TPS name		S. italica TPS Function	S.viridis	B.distachyon	O.sativa	O. sativa TPS name	O. sativa TPS function	S.bicolor	Z.mays	Z.mays TPS name	Z.mays TPS function	P.hallii	P. virgatum	P. virgatum characterized	P. virgatum function
1	Seita.1G108500	1		geranyllinalool/ trans-nerolidol	Sevir.1G107800	Bradi3g02130	LOC_Os02g02930	OsLIS	S-(+)-linalool	Sobic.004G018900	GRMZM2G046615_T01	ZmTPS2	linalool/geranyllinalool	Pahal.1G016900	Pavir.1KG026700	PvTPS13	linalool synthase with plastid transit peptide
2	Seita.1G203600	6		syn-CPP	Sevir.1G206900		LOC_Os02g36210	OsCPS2	ent-CPP	Sobic.005G161200	AC218998.2_FGT011	ZmCPS4	8,13-CPP	Pahal.1G276300	Subgenome K: PvCPS3 (Pavir.1KG339400) PvCPS4 (Pavir.1KG298600)		8,13-CPP for PvCPS3 only
3	Seita.2G144900	9		(+)-CPP	Sevir.2G150600		LOC_Os04g09900	OsCPS4	syn-CPP	Sobic.005G161200	GRMZM2G068808_T02	ZmCPS3 and ZmCPS4	(+)-CPP and 8,13-CPP respectively	Pahal.1G276300	Subgenome K: PvCPS3 (Pavir.1KG339400) PvCPS4 (Pavir.1KG298600)		8,13-CPP for PvCPS3 only
4	Seita.3G067200	12		nonfunctional	Sevir.3G068100		LOC_Os02g26014	uncharacterized	uncharacterized	Sobic.009G009200	GRMZM2G451187_T01	uncharacterized	uncharacterized	Pahal.3G089300	Pavir.3KG102800	PvTPS08	1,8 cineole synthase
5	Seita.6G048500	15		α-bisabolol	Sevir.6G045900	Bradi3g15952	LOC_Os01g23530	uncharacterized	uncharacterized	N/A	GRMZM2G127087_T02	uncharacterized	uncharacterized	Pahal.6G046900	Pavir.6KG066200	PvTPS17	beta-bisabolene synthase
6	Seita.6G048900	17		nonfunctional	Sevir.6G046300		LOC_Os08g07080	uncharacterized	uncharacterized	Sobic.007G055700	GRMZM2G179092_T01	ZmTPS10	(E)-alpha-bergamotene and (E)-beta-farnesene	Pahal.6G046100	Pavir.6NG075100	PvTPS18	non-functional
7	Seita.6G066400	18		nonfunctional	Sevir.6G065000	Bradi3g14710	LOC_Os08g04500	uncharacterized	uncharacterized	Sobic.007G035800	N/A	N/A	N/A	Pahal.6G029800	none
8	Seita.6G068400	21		cubebol	Sevir.6G067100	Bradi3g14710	LOC_Os08g04500	OsTPS3	(E)-β-caryophyllene	Sobic.007G034700	GRMZM2G016254_T02	uncharacterized	uncharacterized	Pahal.2G089500	none
9	Seita.7G013300	25		eudesme-2,11-diol	Sevir.7G042600	Bradi3g35027	LOC_Os03g24640	uncharacterized	uncharacterized	Sobic.006G010100	GRMZM2G010356_T01	ZmTPS16	eudesman-2,11-diol	Pahal.7G015900	none
10	Seita.7G233500	28		ent-kaurene	Sevir.7G245100	Bradi5g21383	N/A	N/A	N/A	Sobic.006G211400	GRMZM2G093526_T01/ZmKSL5	ZmKSL5	ent-kaurene	Pahal.7G288000	Subgenome K and N respectively: PvKSL13 (Pavir.7KG337500) PvKSL15 (Pavir.7NG404900)		ent-kaurene synthases
11	Seita.7G233600	29		ent-kaurene	Sevir.7G245200	Bradi5g21440	LOC_Os04g52230/OsKS	OsKS1	ent-kaurene	Sobic.006G211500	GRMZM2G093603_T01/ZmKS	ZmKSL3	ent-kaurene	Pahal.7G288100	Subgenome K and N respectively: PvKSL14 (Pavir.7KG126700) PvKSL16 (Pavir.7NG405000)		uncharacterized
12	Seita.9G262400	34		ent-CPP	Sevir.9G265300	Bradi2g33686	LOC_Os02g17780/OsCPS1	OsCPS1	ent-CPP	Sobic.001G248600	GRMZM2G081554_T01/ZmAN1	ZmAN1	ent-CPP	Pahal.9G251200	Subgenome K and N respectively: PvCPS14 (Pavir.9KG170400) PvCPS15 (Pavir.9NG385700)		ent-CPP synthases
13	Seita.9G405400	38		germacrene-D-4-ol	Sevir.9G408900	Bradi1g62538	LOC_Os03g22634	uncharacterized	uncharacterized	Sobic.007G133900	GRMZM2G038153_T01	ZmTPS8	α-copaene/ (E)-β-caryophyllene/etc.	Pahal.9G467700	Pavir.9KG442600	PvTPS55	germacrene-D synthase
