# Supplementary material for: The foxtail millet (Setaria italica) terpene synthase gene family
Source: Plant J. 2020 May 3;103(2):781–800. doi: 10.1111/tpj.14771 (PMC7497057; doi:10.1111/tpj.14771)
Supplement: Supplementary file 5 — Table S4. Oligonucleotides used for gene expression analysis in this study. [file TPJ-103-781-s005.xlsx]

## Sheet: Sheet1
Table S4: Oligonucleotides used for gene expression analysis in this study.
Name	Sequence (5'->3')
TPS1-F	CTGCACGGGTATCGGAAGA
TPS1-R	CAGAACATCATCTGCTGCTGAAAC
TPS2-F	CGCCCGGGAGATGATTACCA
TPS2-R	AGAACATCATCTGCTGCTGAAACA
TPS6-F	AGAGCCAAGCAAAGCGACTA
TPS6-R	GAACCATTCTCTGCGGTCCA
TPS8-F	GTTTGGCTTGCCTTGGTGAG
TPS8-R	GTGCCTGAGCAGATCCTTGT
TPS9-F	GGCCGTGTGAGCGCATTTT
TPS9-R	TGTCGTAGGCCGAGACATTG
TPS15-F	TACCTGCCGACTCATGGAGA
TPS15-R	TCCAAAATCCCGACCCTTCG
TPS19-F	CCAAGCCTTTGGGGAGACTT
TPS19-R	CAACGAGGTCCAGCTTCCTT
TPS20-F	AGCATGCTGAATTAGTAAGAAAACT
TPS20-R	TGGGATACGTGAAAGCCCAC
TPS21-F	ATGAGCGGGAACAAGCTTCA
TPS21-R	CGTGCAAGGTCGACTGGTAT
TPS25-F	TTCCCGGAGGTGATTGAAGC
TPS25-R	GCCTGCTTCATCCCTGAACT
TPS26-F	GTGGCTACGAGTGAGGCAAT
TPS26-R	TTTGCCTGAGACACCGTGAA
TPS27-F	GGAACTTTGCAACAGGCGAC
TPS27-R	GTGTACCTCACCTCTTCCGC
TPS28-F	GCCCTTGGGTGAACAGAGAT
TPS28-R	GCGTTGGTGTTGGCCATTAG
TPS29-F	TTGCGGGGTTCTCATCAGTC
TPS29-R	CTCCTGATGTTCTCCCTGCC
TPS34-F	TGCTGCCGCTAAAGTACCTG
TPS34-R	ATACGCCGAGACGCTGATTT
TPS35-F	ACAGCTACCAAGTTCACGGG
TPS35-R	GTTGAGGATCCACTGGACGG
TPS38-F	TTGCCCTTCGTTTTCGCTTG
TPS38-R	TCTTCAAGTGCACCCTCGTC
CYP99A17-F	ACCCGTCAGGGATAACGAGA
CYP99A17-R	CCCACTGAACTGCATTCCCA
EF1alpha-F	TTTCGAGGGCGACAACATGA
EF1alpha-R	TCTACACGACCAACAGGCAC
